# Supplementary material for: Phytochemical Characterization of Purple Coneflower Roots (Echinacea purpurea (L.) Moench.) and Their Extracts
Source: Molecules. 2023 May 8;28(9):3956. doi: 10.3390/molecules28093956 (PMC10180171; doi:10.3390/molecules28093956)
Supplement: Supplementary file 1 [file molecules-28-03956-s001.zip]

Archive with 1 entries (1 files):
- molecules-2320491-supplementary.pdf
